# Supplementary material for: Evolution of seed mass associated with mating systems in multiple plant families
Source: J Evol Biol. 2021 Oct 26;34(12):1981–7. doi: 10.1111/jeb.13949 (PMC9298147; doi:10.1111/jeb.13949)
Supplement: Supplementary file 2 — Table S1 [file JEB-34-1981-s002.xlsx]

## Sheet: TableS1
Table S1. List of species with phenotypic data used in this study.
Family	Genus	Species_epithet	Seed_mass (g)	Seed_mass_source	Mating_system*	Mating_system_source	Growth_form	Growth_form_source
Asteraceae	Abrotanella	emarginata	0.1024	Seed Information Database	SC	Grossenbacher et al. (2017)	Herb	GBIF
Asteraceae	Achillea	atrata	0.2424	Seed Information Database	SC	Grossenbacher et al. (2017)	Herb	GBIF
Asteraceae	Achillea	clusiana	0.326	Seed Information Database	SC	Grossenbacher et al. (2017)	Herb	GBIF
Asteraceae	Achillea	collina	0.117	Seed Information Database	SI	Grossenbacher et al. (2017)	Herb	GBIF
Asteraceae	Achillea	millefolium	0.231	Seed Information Database	SI	Grossenbacher et al. (2017)	Herb	Engemann et al. (2016)
Asteraceae	Achillea	ptarmica	0.31	Seed Information Database	SI	Grossenbacher et al. (2017)	Herb	Engemann et al. (2016)
Asteraceae	Achyrachaena	mollis	3.741	Seed Information Database	SC	Grossenbacher et al. (2017)	Herb	Engemann et al. (2016)
Asteraceae	Adenocaulon	bicolor	5.539	Seed Information Database	SC	Grossenbacher et al. (2017)	Herb	Engemann et al. (2016)
Asteraceae	Adenocaulon	chilense	5.1128	Seed Information Database	SC	Grossenbacher et al. (2017)	Herb	GBIF
Asteraceae	Ageratina	adenophora	0.055	Seed Information Database	SC	Grossenbacher et al. (2017)	Herb	Engemann et al. (2016)
Asteraceae	Ageratina	ligustrina	0.2896	Seed Information Database	SI	Grossenbacher et al. (2017)	Shrub	Engemann et al. (2016)
Asteraceae	Ageratum	conyzoides	0.1288	Seed Information Database	SC	Grossenbacher et al. (2017)	Herb	Engemann et al. (2016)
Asteraceae	Ageratum	houstonianum	0.1224	Seed Information Database	SI	Grossenbacher et al. (2017)	Herb	Engemann et al. (2016)
Asteraceae	Anthemis	arvensis	0.7232	Seed Information Database	SC	Grossenbacher et al. (2017)	Herb	Engemann et al. (2016)
Asteraceae	Anthemis	cotula	0.43	Seed Information Database	SI	Grossenbacher et al. (2017)	Herb	Engemann et al. (2016)
Asteraceae	Arctium	minus	8.9	Seed Information Database	SC	Grossenbacher et al. (2017)	Herb	Engemann et al. (2016)
Asteraceae	Arctotis	fastuosa	0.754	Seed Information Database	SI	Grossenbacher et al. (2017)	Herb	Engemann et al. (2016)
Asteraceae	Argyranthemum	sundingii	0.6	Seed Information Database	SI	Grossenbacher et al. (2017)	Herb	GBIF
Asteraceae	Arnica	montana	1.1577	Seed Information Database	SC	Grossenbacher et al. (2017)	Herb	Engemann et al. (2016)
Asteraceae	Arnica	sororia	0.8505	Seed Information Database	SI	Grossenbacher et al. (2017)	Herb	Engemann et al. (2016)
Asteraceae	Aster	acuminatus	0.44	Seed Information Database	SC	Grossenbacher et al. (2017)	Herb	GBIF
Asteraceae	Aster	amellus	0.84	Seed Information Database	SI	Castro et al. (2010)	Herb	Engemann et al. (2016)
Asteraceae	Aster	laevis	0.306	Seed Information Database	SI	Grossenbacher et al. (2017)	Herb	GBIF
Asteraceae	Aster	puniceus	0.132	Seed Information Database	SI	Grossenbacher et al. (2017)	Herb	GBIF
Asteraceae	Aster	subulatus	0.07	Seed Information Database	SC	Grossenbacher et al. (2017)	Herb	GBIF
Asteraceae	Aster	tripolium	0.41	Seed Information Database	SC	Grossenbacher et al. (2017)	Herb	GBIF
Asteraceae	Asteriscus	aquaticus	0.7896	Seed Information Database	SC	Grossenbacher et al. (2017)	Herb	GBIF
Asteraceae	Asteriscus	graveolens	0.397	Seed Information Database	SC	Grossenbacher et al. (2017)	Herb	GBIF
Asteraceae	Asteriscus	intermedius	0.4556	Seed Information Database	SC	Grossenbacher et al. (2017)	Herb	GBIF
Asteraceae	Balsamorhiza	sagittata	5.54	Seed Information Database	SC	Grossenbacher et al. (2017)	Herb	Engemann et al. (2016)
Asteraceae	Bidens	aristosa	2.101	Seed Information Database	SI	Grossenbacher et al. (2017)	Herb	Engemann et al. (2016)
Asteraceae	Bidens	bipinnata	2.54	Seed Information Database	SC	Grossenbacher et al. (2017)	Herb	Engemann et al. (2016)
Asteraceae	Bidens	cernua	2.1999	Seed Information Database	SC	Grossenbacher et al. (2017)	Herb	Engemann et al. (2016)
Asteraceae	Bidens	discoidea	1.4	Seed Information Database	SC	Grossenbacher et al. (2017)	Herb	Engemann et al. (2016)
Asteraceae	Bidens	frondosa	4.9	Seed Information Database	SC	Grossenbacher et al. (2017)	Herb	Engemann et al. (2016)
Asteraceae	Bidens	laevis	2.139	Seed Information Database	SI	Grossenbacher et al. (2017)	Herb	Engemann et al. (2016)
Asteraceae	Bidens	odorata	1.24	Seed Information Database	SI	Grossenbacher et al. (2017)	Herb	Engemann et al. (2016)
Asteraceae	Bidens	pilosa	1.5	Seed Information Database	SC	Grossenbacher et al. (2017)	Herb	Engemann et al. (2016)
Asteraceae	Bidens	schimperi	2.1908	Seed Information Database	SC	Grossenbacher et al. (2017)	Herb	GBIF
Asteraceae	Bidens	trichosperma	3.339	Seed Information Database	SI	Grossenbacher et al. (2017)	Herb	Engemann et al. (2016)
Asteraceae	Bidens	tripartita	2.3	Seed Information Database	SC	Grossenbacher et al. (2017)	Herb	Engemann et al. (2016)
Asteraceae	Bidens	vulgata	7.1816	Seed Information Database	SC	Grossenbacher et al. (2017)	Herb	Engemann et al. (2016)
Asteraceae	Blennosperma	nanum	1.336	Seed Information Database	SI	Grossenbacher et al. (2017)	Herb	Engemann et al. (2016)
Asteraceae	Blennospora	drummondii	0.3644	Seed Information Database	SC	Grossenbacher et al. (2017)	Herb	GBIF
Asteraceae	Blepharipappus	scaber	1.0382	Seed Information Database	SI	Grossenbacher et al. (2017)	Herb	Engemann et al. (2016)
Asteraceae	Brachyscome	muelleri	0.1412	Seed Information Database	SC	Grossenbacher et al. (2017)	Herb	GBIF
Asteraceae	Calendula	arvensis	6.1	Seed Information Database	SC	Grossenbacher et al. (2017)	Herb	Engemann et al. (2016)
Asteraceae	Calendula	pachysperma	31.485	Seed Information Database	SC	Grossenbacher et al. (2017)	Herb	GBIF
Asteraceae	Calendula	palaestina	20.64	Seed Information Database	SC	Grossenbacher et al. (2017)	Herb	GBIF
Asteraceae	Callistephus	chinensis	2	Seed Information Database	SC	Grossenbacher et al. (2017)	Herb	Engemann et al. (2016)
Asteraceae	Calotis	cuneifolia	0.71	Seed Information Database	SI	Grossenbacher et al. (2017)	Herb	GBIF
Asteraceae	Calycadenia	multiglandulosa	1.187	Seed Information Database	SI	Grossenbacher et al. (2017)	Herb	Engemann et al. (2016)
Asteraceae	Calycadenia	oppositifolia	0.78	Seed Information Database	SI	Grossenbacher et al. (2017)	Herb	Engemann et al. (2016)
Asteraceae	Calycadenia	pauciflora	0.84	Seed Information Database	SI	Grossenbacher et al. (2017)	Herb	Engemann et al. (2016)
Asteraceae	Carduus	acanthoides	2.41	Seed Information Database	SC	Grossenbacher et al. (2017)	Herb	Engemann et al. (2016)
Asteraceae	Carduus	nutans	3.9	Seed Information Database	SC	Grossenbacher et al. (2017)	Herb	Engemann et al. (2016)
Asteraceae	Carduus	pycnocephalus	3.8964	Seed Information Database	SC	Grossenbacher et al. (2017)	Herb	Engemann et al. (2016)
Asteraceae	Carduus	tenuiflorus	3.517	Seed Information Database	SC	Grossenbacher et al. (2017)	Herb	Engemann et al. (2016)
Asteraceae	Carthamus	dentatus	18.087	Seed Information Database	SC	McPherson et al. (2004)	Herb	GBIF
Asteraceae	Carthamus	flavescens	29.6	Seed Information Database	SI	Imrie et al. (1971)	Herb	Engemann et al. (2016)
Asteraceae	Carthamus	lanatus	13.4	Seed Information Database	SC	Grossenbacher et al. (2017)	Herb	Engemann et al. (2016)
Asteraceae	Carthamus	nitidus	16.3	Seed Information Database	SC	Grossenbacher et al. (2017)	Herb	GBIF
Asteraceae	Carthamus	persicus	14.218	Seed Information Database	SI	Grossenbacher et al. (2017)	Herb	GBIF
Asteraceae	Carthamus	turkestanicus	28.65	Seed Information Database	SC	Grossenbacher et al. (2017)	Herb	GBIF
Asteraceae	Catananche	lutea	2.2004	Seed Information Database	SC	Grossenbacher et al. (2017)	Herb	GBIF
Asteraceae	Centaurea	aspera	5.6464	Seed Information Database	SI	Grossenbacher et al. (2017)	Herb	GBIF
Asteraceae	Centaurea	cyanus	4.3	Seed Information Database	SI	Grossenbacher et al. (2017)	Herb	Engemann et al. (2016)
Asteraceae	Centaurea	jacea	1.4965	Seed Information Database	SI	Grossenbacher et al. (2017)	Herb	Engemann et al. (2016)
Asteraceae	Centaurea	melitensis	1.499	Seed Information Database	SC	Grossenbacher et al. (2017)	Herb	Engemann et al. (2016)
Asteraceae	Centaurea	montana	14.8	Seed Information Database	SI	Grossenbacher et al. (2017)	Herb	Engemann et al. (2016)
Asteraceae	Centaurea	nigra	2.2314	Seed Information Database	SI	Grossenbacher et al. (2017)	Herb	Engemann et al. (2016)
Asteraceae	Centaurea	scabiosa	5.6264	Seed Information Database	SI	Grossenbacher et al. (2017)	Herb	Engemann et al. (2016)
Asteraceae	Centaurea	solstitialis	2.0372	Seed Information Database	SI	Grossenbacher et al. (2017)	Herb	Engemann et al. (2016)
Asteraceae	Chaenactis	douglasii	1.334	Seed Information Database	SC	Grossenbacher et al. (2017)	Herb	Engemann et al. (2016)
Asteraceae	Chaetanthera	euphrasioides	1.4546	Seed Information Database	SC	Grossenbacher et al. (2017)	Herb	GBIF
Asteraceae	Chaetanthera	moenchioides	1.3249	Seed Information Database	SC	Grossenbacher et al. (2017)	Herb	GBIF
Asteraceae	Chiliotrichum	diffusum	1.0534	Seed Information Database	SI	Grossenbacher et al. (2017)	Shrub	Engemann et al. (2016)
Asteraceae	Chrysanthemum	indicum	0.36	Seed Information Database	SI	Grossenbacher et al. (2017)	Herb	Engemann et al. (2016)
Asteraceae	Chrysanthemum	segetum	1.82	Seed Information Database	SI	Grossenbacher et al. (2017)	Herb	Engemann et al. (2016)
Asteraceae	Cichorium	intybus	1.2	Seed Information Database	SI	Grossenbacher et al. (2017)	Herb	Engemann et al. (2016)
Asteraceae	Cirsium	acaule	4.35	Seed Information Database	SC	Grossenbacher et al. (2017)	Herb	GBIF
Asteraceae	Cirsium	arvense	1.3	Seed Information Database	SI	Grossenbacher et al. (2017)	Herb	Engemann et al. (2016)
Asteraceae	Cirsium	brevistylum	1.724	Seed Information Database	SC	Grossenbacher et al. (2017)	Herb	Engemann et al. (2016)
Asteraceae	Cirsium	dissectum	2.3748	Seed Information Database	SI	Grossenbacher et al. (2017)	Herb	Engemann et al. (2016)
Asteraceae	Cirsium	palustre	1.63	Seed Information Database	SC	Grossenbacher et al. (2017)	Herb	Engemann et al. (2016)
Asteraceae	Cirsium	quercetorum	7.3936	Seed Information Database	SC	Grossenbacher et al. (2017)	Herb	Engemann et al. (2016)
Asteraceae	Commidendrum	rotundifolium	0.21	Seed Information Database	SI	Grossenbacher et al. (2017)	Tree	https://www.iucnredlist.org/species/37591/67370300
Asteraceae	Commidendrum	spurium	1.047	Seed Information Database	SI	Grossenbacher et al. (2017)	Tree	https://www.iucnredlist.org/species/37588/67370705
Asteraceae	Conyza	ramosissima	0.3892	Seed Information Database	SC	Grossenbacher et al. (2017)	Herb	Engemann et al. (2016)
Asteraceae	Coreopsis	basalis	0.9	Seed Information Database	SI	Grossenbacher et al. (2017)	Herb	Engemann et al. (2016)
Asteraceae	Coreopsis	bigelovii	1.47	Seed Information Database	SI	Grossenbacher et al. (2017)	Herb	Engemann et al. (2016)
Asteraceae	Coreopsis	californica	0.427	Seed Information Database	SI	Grossenbacher et al. (2017)	Herb	Engemann et al. (2016)
Asteraceae	Coreopsis	calliopsidea	1.078	Seed Information Database	SI	Grossenbacher et al. (2017)	Herb	Engemann et al. (2016)
Asteraceae	Coreopsis	douglasii	0.392	Seed Information Database	SI	Grossenbacher et al. (2017)	Herb	Engemann et al. (2016)
Asteraceae	Coreopsis	gigantea	1.089	Seed Information Database	SI	Grossenbacher et al. (2017)	Herb	GBIF
Asteraceae	Coreopsis	grandiflora	2.3	Seed Information Database	SI	Grossenbacher et al. (2017)	Herb	Engemann et al. (2016)
Asteraceae	Coreopsis	lanceolata	1.3	Seed Information Database	SI	Grossenbacher et al. (2017)	Herb	Engemann et al. (2016)
Asteraceae	Coreopsis	linifolia	0.352	Seed Information Database	SI	Grossenbacher et al. (2017)	Herb	GBIF
Asteraceae	Coreopsis	maritima	2.465	Seed Information Database	SI	Grossenbacher et al. (2017)	Herb	GBIF
Asteraceae	Coreopsis	pubescens	1.3484	Seed Information Database	SI	Grossenbacher et al. (2017)	Herb	Engemann et al. (2016)
Asteraceae	Coreopsis	rosea	0.11	Seed Information Database	SI	Grossenbacher et al. (2017)	Herb	Engemann et al. (2016)
Asteraceae	Coreopsis	tinctoria	0.3	Seed Information Database	SI	Grossenbacher et al. (2017)	Herb	Engemann et al. (2016)
Asteraceae	Coreopsis	tripteris	2.5652	Seed Information Database	SI	Grossenbacher et al. (2017)	Herb	Engemann et al. (2016)
Asteraceae	Coreopsis	verticillata	1.9488	Seed Information Database	SI	Grossenbacher et al. (2017)	Herb	Engemann et al. (2016)
Asteraceae	Cosmos	bipinnatus	7	Seed Information Database	SI	Grossenbacher et al. (2017)	Herb	Engemann et al. (2016)
Asteraceae	Cotula	australis	0.06	Seed Information Database	SC	Grossenbacher et al. (2017)	Herb	Engemann et al. (2016)
Asteraceae	Cotula	coronopifolia	0.089	Seed Information Database	SC	Grossenbacher et al. (2017)	Herb	Engemann et al. (2016)
Asteraceae	Crepis	capillaris	0.24	Seed Information Database	SI	Grossenbacher et al. (2017)	Herb	Engemann et al. (2016)
Asteraceae	Crepis	foetida	0.5083	Seed Information Database	SI	Grossenbacher et al. (2017)	Herb	Engemann et al. (2016)
Asteraceae	Crepis	paludosa	0.64	Seed Information Database	SI	Grossenbacher et al. (2017)	Herb	Engemann et al. (2016)
Asteraceae	Crepis	sancta	0.1522	Seed Information Database	SC	Grossenbacher et al. (2017)	Herb	Engemann et al. (2016)
Asteraceae	Crepis	tectorum	0.2688	Seed Information Database	SC	Grossenbacher et al. (2017)	Herb	Engemann et al. (2016)
Asteraceae	Cynara	cardunculus	33.2	Seed Information Database	SC	Grossenbacher et al. (2017)	Herb	Engemann et al. (2016)
Asteraceae	Dendroseris	litoralis	5.584	Seed Information Database	SC	Grossenbacher et al. (2017)	Tree	Hind & Johnson (2006)
Asteraceae	Dimorphotheca	polyptera	1	Seed Information Database	SI	Grossenbacher et al. (2017)	Herb	Engemann et al. (2016)
Asteraceae	Dimorphotheca	sinuata	1.2	Seed Information Database	SI	Grossenbacher et al. (2017)	Herb	Engemann et al. (2016)
Asteraceae	Echinacea	angustifolia	45.3	Seed Information Database	SI	Grossenbacher et al. (2017)	Herb	Engemann et al. (2016)
Asteraceae	Echinacea	atrorubens	4.084	Seed Information Database	SI	Grossenbacher et al. (2017)	Herb	Engemann et al. (2016)
Asteraceae	Echinacea	pallida	5.6604	Seed Information Database	SI	Grossenbacher et al. (2017)	Herb	Engemann et al. (2016)
Asteraceae	Echinacea	purpurea	2.4268	Seed Information Database	SI	Grossenbacher et al. (2017)	Herb	Engemann et al. (2016)
Asteraceae	Echinacea	sanguinea	2.3272	Seed Information Database	SI	Grossenbacher et al. (2017)	Herb	Engemann et al. (2016)
Asteraceae	Echinacea	tennesseensis	4.2908	Seed Information Database	SI	Grossenbacher et al. (2017)	Herb	Engemann et al. (2016)
Asteraceae	Egletes	prostrata	0.0972	Seed Information Database	SC	Grossenbacher et al. (2017)	Herb	Engemann et al. (2016)
Asteraceae	Emilia	discifolia	0.2064	Seed Information Database	SI	Grossenbacher et al. (2017)	Herb	GBIF
Asteraceae	Encelia	actoni	1.675	Seed Information Database	SI	Grossenbacher et al. (2017)	Herb	GBIF
Asteraceae	Encelia	californica	1.7	Seed Information Database	SI	Grossenbacher et al. (2017)	Shrub	Engemann et al. (2016)
Asteraceae	Encelia	canescens	2.6241	Seed Information Database	SC	Grossenbacher et al. (2017)	Shrub	Engemann et al. (2016)
Asteraceae	Encelia	farinosa	1.4	Seed Information Database	SI	Grossenbacher et al. (2017)	Shrub	Engemann et al. (2016)
Asteraceae	Encelia	frutescens	3.3	Seed Information Database	SI	Grossenbacher et al. (2017)	Shrub	Engemann et al. (2016)
Asteraceae	Encelia	halimifolia	1.6272	Seed Information Database	SI	Grossenbacher et al. (2017)	Herb	GBIF
Asteraceae	Encelia	resinifera	3.122	Seed Information Database	SI	Grossenbacher et al. (2017)	Shrub	Engemann et al. (2016)
Asteraceae	Encelia	ventorum	2.1944	Seed Information Database	SI	Grossenbacher et al. (2017)	Shrub	GBIF
Asteraceae	Encelia	virginensis	1.661	Seed Information Database	SI	Grossenbacher et al. (2017)	Shrub	Engemann et al. (2016)
Asteraceae	Enceliopsis	covillei	1.15	Seed Information Database	SI	Grossenbacher et al. (2017)	Herb	Engemann et al. (2016)
Asteraceae	Erigeron	bonariensis	0.098	Seed Information Database	SC	Grossenbacher et al. (2017)	Herb	GBIF
Asteraceae	Erigeron	canadensis	0.05	Seed Information Database	SC	Grossenbacher et al. (2017)	Herb	GBIF
Asteraceae	Erigeron	glabellus	0.2801	Seed Information Database	SI	Grossenbacher et al. (2017)	Herb	Engemann et al. (2016)
Asteraceae	Erigeron	strigosus	0.03	Seed Information Database	SC	Grossenbacher et al. (2017)	Herb	Engemann et al. (2016)
Asteraceae	Erigeron	sumatrensis	0.03	Seed Information Database	SC	Grossenbacher et al. (2017)	Herb	GBIF
Asteraceae	Eriophyllum	pringlei	0.593	Seed Information Database	SI	Grossenbacher et al. (2017)	Herb	Engemann et al. (2016)
Asteraceae	Eriophyllum	wallacei	0.276	Seed Information Database	SI	Grossenbacher et al. (2017)	Herb	Engemann et al. (2016)
Asteraceae	Eupatorium	cannabinum	0.2892	Seed Information Database	SI	Grossenbacher et al. (2017)	Herb	Engemann et al. (2016)
Asteraceae	Eupatorium	perfoliatum	0.11	Seed Information Database	SC	Grossenbacher et al. (2017)	Herb	Engemann et al. (2016)
Asteraceae	Eupatorium	purpureum	0.4564	Seed Information Database	SI	Grossenbacher et al. (2017)	Herb	GBIF
Asteraceae	Eurybia	sibirica	0.7272	Seed Information Database	SC	Grossenbacher et al. (2017)	Herb	Engemann et al. (2016)
Asteraceae	Flaveria	anomala	0.2493	Seed Information Database	SI	Grossenbacher et al. (2017)	Herb	GBIF
Asteraceae	Flaveria	bidentis	0.21	Seed Information Database	SC	Grossenbacher et al. (2017)	Herb	Engemann et al. (2016)
Asteraceae	Flaveria	cronquistii	0.094	Seed Information Database	SI	Grossenbacher et al. (2017)	Herb	Engemann et al. (2016)
Asteraceae	Flaveria	pringlei	0.125	Seed Information Database	SI	Grossenbacher et al. (2017)	Herb	GBIF
Asteraceae	Flaveria	ramosissima	0.085	Seed Information Database	SI	Grossenbacher et al. (2017)	Herb	GBIF
Asteraceae	Flaveria	trinervia	0.5	Seed Information Database	SC	Grossenbacher et al. (2017)	Herb	Engemann et al. (2016)
Asteraceae	Gaillardia	pulchella	1.7	Seed Information Database	SI	Grossenbacher et al. (2017)	Herb	GBIF
Asteraceae	Galinsoga	parviflora	0.31	Seed Information Database	SC	Grossenbacher et al. (2017)	Herb	Engemann et al. (2016)
Asteraceae	Galinsoga	quadriradiata	0.2484	Seed Information Database	SC	Grossenbacher et al. (2017)	Herb	Engemann et al. (2016)
Asteraceae	Gamochaeta	spiciformis	0.0384	Seed Information Database	SC	Grossenbacher et al. (2017)	Herb	GBIF
Asteraceae	Gazania	lichtensteinii	2.423	Seed Information Database	SI	Grossenbacher et al. (2017)	Herb	Engemann et al. (2016)
Asteraceae	Geraea	canescens	2.171	Seed Information Database	SI	Grossenbacher et al. (2017)	Herb	Engemann et al. (2016)
Asteraceae	Gerbera	jamesonii	2.0571	Seed Information Database	SI	Grossenbacher et al. (2017)	Herb	Engemann et al. (2016)
Asteraceae	Gnephosis	tenuissima	0.0194	Seed Information Database	SC	Grossenbacher et al. (2017)	Herb	GBIF
Asteraceae	Grindelia	camporum	1.9837	Seed Information Database	SI	Grossenbacher et al. (2017)	Herb	GBIF
Asteraceae	Grindelia	ciliata	2.368	Seed Information Database	SC	Grossenbacher et al. (2017)	Herb	Engemann et al. (2016)
Asteraceae	Grindelia	hirsutula	4.0791	Seed Information Database	SI	Grossenbacher et al. (2017)	Herb	Engemann et al. (2016)
Asteraceae	Grindelia	stricta	3.2535	Seed Information Database	SI	Grossenbacher et al. (2017)	Herb	GBIF
Asteraceae	Gymnarrhena	micrantha	1.7	Seed Information Database	SC	Grossenbacher et al. (2017)	Herb	GBIF
Asteraceae	Haplopappus	paucidentatus	1.5447	Seed Information Database	SC	Grossenbacher et al. (2017)	Herb	GBIF
Asteraceae	Helianthus	angustifolius	1.027	Seed Information Database	SI	Grossenbacher et al. (2017)	Herb	Engemann et al. (2016)
Asteraceae	Helianthus	annuus	38.8	Seed Information Database	SI	Grossenbacher et al. (2017)	Herb	Engemann et al. (2016)
Asteraceae	Helianthus	anomalus	2.464	Seed Information Database	SI	Grossenbacher et al. (2017)	Herb	Engemann et al. (2016)
Asteraceae	Helianthus	argophyllus	4.634	Seed Information Database	SI	Grossenbacher et al. (2017)	Herb	Engemann et al. (2016)
Asteraceae	Helianthus	bolanderi	4.81	Seed Information Database	SI	Grossenbacher et al. (2017)	Herb	Engemann et al. (2016)
Asteraceae	Helianthus	ciliaris	1.3	Seed Information Database	SI	Grossenbacher et al. (2017)	Herb	GBIF
Asteraceae	Helianthus	decapetalus	5.1264	Seed Information Database	SI	Grossenbacher et al. (2017)	Herb	Engemann et al. (2016)
Asteraceae	Helianthus	divaricatus	4.2848	Seed Information Database	SI	Grossenbacher et al. (2017)	Herb	Engemann et al. (2016)
Asteraceae	Helianthus	giganteus	3.228	Seed Information Database	SI	Grossenbacher et al. (2017)	Herb	Engemann et al. (2016)
Asteraceae	Helianthus	glaucophyllus	3.4852	Seed Information Database	SI	Grossenbacher et al. (2017)	Herb	Engemann et al. (2016)
Asteraceae	Helianthus	grosseserratus	1.9768	Seed Information Database	SI	Grossenbacher et al. (2017)	Herb	Engemann et al. (2016)
Asteraceae	Helianthus	laciniatus	2.664	Seed Information Database	SI	Grossenbacher et al. (2017)	Herb	Engemann et al. (2016)
Asteraceae	Helianthus	maximiliani	2	Seed Information Database	SI	Grossenbacher et al. (2017)	Herb	Engemann et al. (2016)
Asteraceae	Helianthus	mollis	4.7	Seed Information Database	SI	Grossenbacher et al. (2017)	Herb	Engemann et al. (2016)
Asteraceae	Helianthus	niveus	2.1584	Seed Information Database	SI	Grossenbacher et al. (2017)	Herb	GBIF
Asteraceae	Helianthus	nuttallii	3.133	Seed Information Database	SI	Grossenbacher et al. (2017)	Herb	Engemann et al. (2016)
Asteraceae	Helianthus	occidentalis	2.2122	Seed Information Database	SI	Grossenbacher et al. (2017)	Herb	Engemann et al. (2016)
Asteraceae	Helianthus	pauciflorus	7.7792	Seed Information Database	SI	Grossenbacher et al. (2017)	Herb	Engemann et al. (2016)
Asteraceae	Helianthus	petiolaris	3.3039	Seed Information Database	SI	Grossenbacher et al. (2017)	Herb	Engemann et al. (2016)
Asteraceae	Helianthus	praecox	1.7144	Seed Information Database	SI	Grossenbacher et al. (2017)	Herb	GBIF
Asteraceae	Helianthus	pumilus	4.6	Seed Information Database	SI	Grossenbacher et al. (2017)	Herb	Engemann et al. (2016)
Asteraceae	Helianthus	radula	2.2404	Seed Information Database	SI	Grossenbacher et al. (2017)	Herb	Engemann et al. (2016)
Asteraceae	Helianthus	salicifolius	5.9224	Seed Information Database	SI	Grossenbacher et al. (2017)	Herb	Engemann et al. (2016)
Asteraceae	Helianthus	strumosus	5.272	Seed Information Database	SI	Grossenbacher et al. (2017)	Herb	GBIF
Asteraceae	Helianthus	tuberosus	3.8	Seed Information Database	SI	Grossenbacher et al. (2017)	Herb	Engemann et al. (2016)
Asteraceae	Helminthotheca	echioides	0.703	Seed Information Database	SI	Grossenbacher et al. (2017)	Herb	GBIF
Asteraceae	Heterotheca	subaxillaris	0.6	Seed Information Database	SI	Grossenbacher et al. (2017)	Herb	Engemann et al. (2016)
Asteraceae	Hieracium	alpinum	0.8128	Seed Information Database	SI	Grossenbacher et al. (2017)	Herb	Engemann et al. (2016)
Asteraceae	Hieracium	antarcticum	0.3	Seed Information Database	SC	Grossenbacher et al. (2017)	Herb	Engemann et al. (2016)
Asteraceae	Hieracium	umbellatum	0.449	Seed Information Database	SI	Grossenbacher et al. (2017)	Herb	Engemann et al. (2016)
Asteraceae	Holocarpha	obconica	2.108	Seed Information Database	SI	Grossenbacher et al. (2017)	Herb	Engemann et al. (2016)
Asteraceae	Holocarpha	virgata	1.252	Seed Information Database	SI	Grossenbacher et al. (2017)	Herb	Engemann et al. (2016)
Asteraceae	Hulsea	algida	0.576	Seed Information Database	SI	Grossenbacher et al. (2017)	Herb	Engemann et al. (2016)
Asteraceae	Hulsea	heterochroma	0.6	Seed Information Database	SI	Grossenbacher et al. (2017)	Herb	Engemann et al. (2016)
Asteraceae	Hypochaeris	arenaria	0.867	Seed Information Database	SC	Grossenbacher et al. (2017)	Herb	GBIF
Asteraceae	Hypochaeris	glabra	0.68	Seed Information Database	SC	Grossenbacher et al. (2017)	Herb	Engemann et al. (2016)
Asteraceae	Hypochaeris	maculata	1.45	Seed Information Database	SI	Grossenbacher et al. (2017)	Herb	Engemann et al. (2016)
Asteraceae	Hypochaeris	radicata	0.8	Seed Information Database	SI	Grossenbacher et al. (2017)	Herb	Engemann et al. (2016)
Asteraceae	Hypochaeris	salzmanniana	0.7128	Seed Information Database	SC	Grossenbacher et al. (2017)	Herb	GBIF
Asteraceae	Lactuca	perennis	1.1754	Seed Information Database	SI	Grossenbacher et al. (2017)	Herb	GBIF
Asteraceae	Lactuca	saligna	0.73	Seed Information Database	SC	Grossenbacher et al. (2017)	Herb	Engemann et al. (2016)
Asteraceae	Lactuca	serriola	0.58	Seed Information Database	SC	Grossenbacher et al. (2017)	Herb	Engemann et al. (2016)
Asteraceae	Lactuca	viminea	2.1588	Seed Information Database	SC	Grossenbacher et al. (2017)	Herb	GBIF
Asteraceae	Lactuca	virosa	0.8971	Seed Information Database	SC	Grossenbacher et al. (2017)	Herb	Engemann et al. (2016)
Asteraceae	Lagophylla	minor	0.26	Seed Information Database	SI	Grossenbacher et al. (2017)	Herb	Engemann et al. (2016)
Asteraceae	Lagophylla	ramosissima	0.275	Seed Information Database	SC	Grossenbacher et al. (2017)	Herb	Engemann et al. (2016)
Asteraceae	Lapsana	communis	0.8283	Seed Information Database	SC	Grossenbacher et al. (2017)	Herb	Engemann et al. (2016)
Asteraceae	Lasthenia	glaberrima	0.244	Seed Information Database	SC	Grossenbacher et al. (2017)	Herb	Engemann et al. (2016)
Asteraceae	Layia	carnosa	0.884	Seed Information Database	SC	Grossenbacher et al. (2017)	Herb	Engemann et al. (2016)
Asteraceae	Layia	chrysanthemoides	0.743	Seed Information Database	SI	Grossenbacher et al. (2017)	Herb	Engemann et al. (2016)
Asteraceae	Layia	glandulosa	0.72	Seed Information Database	SI	Grossenbacher et al. (2017)	Herb	Engemann et al. (2016)
Asteraceae	Layia	heterotricha	0.388	Seed Information Database	SC	Grossenbacher et al. (2017)	Herb	Engemann et al. (2016)
Asteraceae	Layia	platyglossa	0.727	Seed Information Database	SI	Grossenbacher et al. (2017)	Herb	Engemann et al. (2016)
Asteraceae	Leontodon	autumnalis	0.7	Seed Information Database	SI	Grossenbacher et al. (2017)	Herb	Engemann et al. (2016)
Asteraceae	Leontodon	hispidus	1.1158	Seed Information Database	SC	Grossenbacher et al. (2017)	Herb	Engemann et al. (2016)
Asteraceae	Leontodon	saxatilis	0.593	Seed Information Database	SI	Grossenbacher et al. (2017)	Herb	Engemann et al. (2016)
Asteraceae	Leucanthemum	vulgare	0.42	Seed Information Database	SI	Grossenbacher et al. (2017)	Herb	Engemann et al. (2016)
Asteraceae	Leucochrysum	albicans	1.0696	Seed Information Database	SI	Grossenbacher et al. (2017)	Herb	Engemann et al. (2016)
Asteraceae	Liatris	aspera	2.1	Seed Information Database	SI	Grossenbacher et al. (2017)	Herb	Engemann et al. (2016)
Asteraceae	Liatris	cylindracea	3.265	Seed Information Database	SI	Grossenbacher et al. (2017)	Herb	Engemann et al. (2016)
Asteraceae	Liatris	ligulistylis	1.6164	Seed Information Database	SI	Grossenbacher et al. (2017)	Herb	Engemann et al. (2016)
Asteraceae	Liatris	scariosa	2.98	Seed Information Database	SC	Grossenbacher et al. (2017)	Herb	Engemann et al. (2016)
Asteraceae	Liatris	spicata	2.9	Seed Information Database	SI	Grossenbacher et al. (2017)	Herb	Engemann et al. (2016)
Asteraceae	Logfia	gallica	0.02	Seed Information Database	SC	Grossenbacher et al. (2017)	Herb	Engemann et al. (2016)
Asteraceae	Madia	elegans	3.371	Seed Information Database	SI	Grossenbacher et al. (2017)	Herb	Engemann et al. (2016)
Asteraceae	Madia	exigua	0.589	Seed Information Database	SC	Grossenbacher et al. (2017)	Herb	Engemann et al. (2016)
Asteraceae	Madia	glomerata	1.908	Seed Information Database	SC	Grossenbacher et al. (2017)	Herb	Engemann et al. (2016)
Asteraceae	Madia	gracilis	1.9	Seed Information Database	SC	Grossenbacher et al. (2017)	Herb	Engemann et al. (2016)
Asteraceae	Madia	radiata	0.549	Seed Information Database	SI	Grossenbacher et al. (2017)	Herb	Engemann et al. (2016)
Asteraceae	Madia	sativa	3.1	Seed Information Database	SC	Grossenbacher et al. (2017)	Herb	Engemann et al. (2016)
Asteraceae	Matricaria	discoidea	0.141	Seed Information Database	SC	Grossenbacher et al. (2017)	Herb	GBIF
Asteraceae	Microseris	acuminata	1.8	Seed Information Database	SC	Grossenbacher et al. (2017)	Herb	Engemann et al. (2016)
Asteraceae	Microseris	bigelovii	1.695	Seed Information Database	SC	Grossenbacher et al. (2017)	Herb	Engemann et al. (2016)
Asteraceae	Microseris	borealis	1.61	Seed Information Database	SI	Grossenbacher et al. (2017)	Herb	Engemann et al. (2016)
Asteraceae	Microseris	campestris	1.275	Seed Information Database	SC	Grossenbacher et al. (2017)	Herb	Engemann et al. (2016)
Asteraceae	Microseris	douglasii	1.6968	Seed Information Database	SC	Grossenbacher et al. (2017)	Herb	Engemann et al. (2016)
Asteraceae	Microseris	elegans	1.086	Seed Information Database	SC	Grossenbacher et al. (2017)	Herb	Engemann et al. (2016)
Asteraceae	Microseris	heterocarpa	0.61	Seed Information Database	SC	Grossenbacher et al. (2017)	Herb	Engemann et al. (2016)
Asteraceae	Microseris	laciniata	1.4651	Seed Information Database	SI	Grossenbacher et al. (2017)	Herb	Engemann et al. (2016)
Asteraceae	Microseris	lanceolata	2.08	Seed Information Database	SI	Vijverberg et al. (1999)	Herb	Engemann et al. (2016)
Asteraceae	Microseris	sylvatica	3.782	Seed Information Database	SI	Grossenbacher et al. (2017)	Herb	Engemann et al. (2016)
Asteraceae	Mikania	micrantha	0.09	Seed Information Database	SI	Grossenbacher et al. (2017)	Vine	Engemann et al. (2016)
Asteraceae	Montanoa	leucantha	3.1926	Seed Information Database	SI	Grossenbacher et al. (2017)	Shrub	Engemann et al. (2016)
Asteraceae	Nassauvia	revoluta	3.902	Seed Information Database	SI	Grossenbacher et al. (2017)	Shrub	Engemann et al. (2016)
Asteraceae	Onopordum	illyricum	12.041	Seed Information Database	SC	Grossenbacher et al. (2017)	Herb	Engemann et al. (2016)
Asteraceae	Packera	aurea	0.2556	Seed Information Database	SI	Grossenbacher et al. (2017)	Herb	Engemann et al. (2016)
Asteraceae	Packera	paupercula	0.184	Seed Information Database	SI	Grossenbacher et al. (2017)	Herb	Engemann et al. (2016)
Asteraceae	Pallenis	maritima	0.3176	Seed Information Database	SC	Grossenbacher et al. (2017)	Herb	GBIF
Asteraceae	Parthenium	integrifolium	3.257	Seed Information Database	SI	Grossenbacher et al. (2017)	Herb	Engemann et al. (2016)
Asteraceae	Parthenium	tomentosum	1.1151	Seed Information Database	SI	Grossenbacher et al. (2017)	Herb	Engemann et al. (2016)
Asteraceae	Perezia	recurvata	2.4	Seed Information Database	SI	Grossenbacher et al. (2017)	Shrub	Engemann et al. (2016)
Asteraceae	Picris	hieracioides	1.064	Seed Information Database	SI	Grossenbacher et al. (2017)	Herb	Engemann et al. (2016)
Asteraceae	Pilosella	officinarum	0.185	Seed Information Database	SI	Grossenbacher et al. (2017)	Herb	GBIF
Asteraceae	Pleurophyllum	hookeri	0.9236	Seed Information Database	SI	Grossenbacher et al. (2017)	Herb	GBIF
Asteraceae	Pulicaria	vulgaris	0.11	Seed Information Database	SC	Grossenbacher et al. (2017)	Herb	Engemann et al. (2016)
Asteraceae	Pyrrhopappus	carolinianus	0.8676	Seed Information Database	SC	Grossenbacher et al. (2017)	Herb	Engemann et al. (2016)
Asteraceae	Rudbeckia	fulgida	0.5	Seed Information Database	SI	Grossenbacher et al. (2017)	Herb	Engemann et al. (2016)
Asteraceae	Rudbeckia	hirta	0.9	Seed Information Database	SI	Grossenbacher et al. (2017)	Herb	Engemann et al. (2016)
Asteraceae	Rutidosis	leiolepis	0.4484	Seed Information Database	SI	Grossenbacher et al. (2017)	Herb	GBIF
Asteraceae	Rutidosis	leptorrhynchoides	1	Seed Information Database	SI	Grossenbacher et al. (2017)	Herb	GBIF
Asteraceae	Scorzonera	humilis	4.0675	Seed Information Database	SI	Grossenbacher et al. (2017)	Herb	GBIF
Asteraceae	Senecio	amygdalifolius	1.5524	Seed Information Database	SI	Grossenbacher et al. (2017)	Herb	GBIF
Asteraceae	Senecio	anethifolius	0.5576	Seed Information Database	SI	Grossenbacher et al. (2017)	Herb	GBIF
Asteraceae	Senecio	biserratus	0.202	Seed Information Database	SC	Grossenbacher et al. (2017)	Herb	GBIF
Asteraceae	Senecio	cruentus	0.19	Seed Information Database	SI	Grossenbacher et al. (2017)	Herb	Engemann et al. (2016)
Asteraceae	Senecio	eboracensis	0.26	Seed Information Database	SC	Grossenbacher et al. (2017)	Herb	GBIF
Asteraceae	Senecio	gawlerensis	0.4878	Seed Information Database	SI	Grossenbacher et al. (2017)	Herb	GBIF
Asteraceae	Senecio	glomeratus	0.118	Seed Information Database	SC	Grossenbacher et al. (2017)	Herb	https://www.nzpcn.org.nz/flora/species/senecio-glomeratus-subsp-glomeratus/
Asteraceae	Senecio	glossanthus	0.395	Seed Information Database	SC	Grossenbacher et al. (2017)	Herb	Engemann et al. (2016)
Asteraceae	Senecio	gregorii	3.524	Seed Information Database	SI	Grossenbacher et al. (2017)	Herb	GBIF
Asteraceae	Senecio	hercynicus	1.0974	Seed Information Database	SC	Grossenbacher et al. (2017)	Herb	GBIF
Asteraceae	Senecio	hypoleucus	0.3992	Seed Information Database	SI	Grossenbacher et al. (2017)	Herb	GBIF
Asteraceae	Senecio	inaequidens	0.2572	Seed Information Database	SI	Grossenbacher et al. (2017)	Shrub	Engemann et al. (2016)
Asteraceae	Senecio	jacobaea	0.21	Seed Information Database	SI	Andersson (2001)	Herb	Engemann et al. (2016)
Asteraceae	Senecio	leucanthemifolius	0.2229	Seed Information Database	SI	Grossenbacher et al. (2017)	Herb	GBIF
Asteraceae	Senecio	linearifolius	0.3049	Seed Information Database	SI	Grossenbacher et al. (2017)	Herb	GBIF
Asteraceae	Senecio	madagascariensis	0.251	Seed Information Database	SI	Grossenbacher et al. (2017)	Herb	Engemann et al. (2016)
Asteraceae	Senecio	magnificus	2.8	Seed Information Database	SI	Grossenbacher et al. (2017)	Herb	GBIF
Asteraceae	Senecio	minimus	0.1524	Seed Information Database	SC	Grossenbacher et al. (2017)	Herb	GBIF
Asteraceae	Senecio	odoratus	0.329	Seed Information Database	SI	Grossenbacher et al. (2017)	Herb	GBIF
Asteraceae	Senecio	ovatus	1.0515	Seed Information Database	SC	Grossenbacher et al. (2017)	Herb	Engemann et al. (2016)
Asteraceae	Senecio	pectinatus	1.0344	Seed Information Database	SI	Grossenbacher et al. (2017)	Herb	GBIF
Asteraceae	Senecio	pinnatifolius	0.3797	Seed Information Database	SI	Grossenbacher et al. (2017)	Herb	GBIF
Asteraceae	Senecio	quadridentatus	0.137	Seed Information Database	SC	Grossenbacher et al. (2017)	Herb	GBIF
Asteraceae	Senecio	radiolatus	0.3144	Seed Information Database	SC	Grossenbacher et al. (2017)	Herb	GBIF
Asteraceae	Senecio	runcinifolius	0.1416	Seed Information Database	SC	Grossenbacher et al. (2017)	Herb	GBIF
Asteraceae	Senecio	squalidus	0.2837	Seed Information Database	SI	Grossenbacher et al. (2017)	Herb	Engemann et al. (2016)
Asteraceae	Senecio	squarrosus	0.3302	Seed Information Database	SC	Grossenbacher et al. (2017)	Herb	GBIF
Asteraceae	Senecio	sylvaticus	0.25	Seed Information Database	SC	Grossenbacher et al. (2017)	Herb	Engemann et al. (2016)
Asteraceae	Senecio	vagus	1.0004	Seed Information Database	SI	Grossenbacher et al. (2017)	Herb	GBIF
Asteraceae	Senecio	velleioides	0.4736	Seed Information Database	SI	Grossenbacher et al. (2017)	Herb	GBIF
Asteraceae	Senecio	vulgaris	0.21	Seed Information Database	SC	Grossenbacher et al. (2017)	Herb	Engemann et al. (2016)
Asteraceae	Silybum	marianum	24.2	Seed Information Database	SC	Grossenbacher et al. (2017)	Herb	Engemann et al. (2016)
Asteraceae	Simsia	amplexicaulis	2.2	Seed Information Database	SI	Grossenbacher et al. (2017)	Herb	GBIF
Asteraceae	Simsia	calva	1.7	Seed Information Database	SI	Grossenbacher et al. (2017)	Shrub	Engemann et al. (2016)
Asteraceae	Simsia	eurylepis	2.0008	Seed Information Database	SC	Grossenbacher et al. (2017)	Herb	GBIF
Asteraceae	Simsia	foetida	2.4016	Seed Information Database	SI	Grossenbacher et al. (2017)	Herb	Engemann et al. (2016)
Asteraceae	Simsia	lagascaeformis	1.8	Seed Information Database	SI	Grossenbacher et al. (2017)	Herb	Engemann et al. (2016)
Asteraceae	Simsia	sanguinea	2.1632	Seed Information Database	SI	Grossenbacher et al. (2017)	Herb	Engemann et al. (2016)
Asteraceae	Solidago	canadensis	0.1047	Seed Information Database	SI	Grossenbacher et al. (2017)	Herb	Engemann et al. (2016)
Asteraceae	Solidago	gigantea	0.22	Seed Information Database	SI	Grossenbacher et al. (2017)	Herb	Engemann et al. (2016)
Asteraceae	Solidago	leiocarpa	0.4704	Seed Information Database	SC	Grossenbacher et al. (2017)	Herb	Engemann et al. (2016)
Asteraceae	Solidago	nemoralis	0.3	Seed Information Database	SI	Grossenbacher et al. (2017)	Herb	Engemann et al. (2016)
Asteraceae	Solidago	rugosa	0.1537	Seed Information Database	SI	Grossenbacher et al. (2017)	Herb	Engemann et al. (2016)
Asteraceae	Solidago	simplex	0.492	Seed Information Database	SI	Grossenbacher et al. (2017)	Herb	Engemann et al. (2016)
Asteraceae	Sonchus	arvensis	0.4684	Seed Information Database	SI	Grossenbacher et al. (2017)	Herb	Engemann et al. (2016)
Asteraceae	Sonchus	asper	0.28	Seed Information Database	SC	Grossenbacher et al. (2017)	Herb	Engemann et al. (2016)
Asteraceae	Sonchus	crassifolius	0.3	Seed Information Database	SI	Grossenbacher et al. (2017)	Herb	GBIF
Asteraceae	Sonchus	oleraceus	0.3	Seed Information Database	SC	Grossenbacher et al. (2017)	Herb	Engemann et al. (2016)
Asteraceae	Stephanomeria	diegensis	0.3764	Seed Information Database	SI	Grossenbacher et al. (2017)	Herb	Engemann et al. (2016)
Asteraceae	Symphyotrichum	ciliatum	0.1904	Seed Information Database	SC	Grossenbacher et al. (2017)	Herb	Engemann et al. (2016)
Asteraceae	Symphyotrichum	ericoides	1.3144	Seed Information Database	SI	Grossenbacher et al. (2017)	Herb	Engemann et al. (2016)
Asteraceae	Symphyotrichum	laeve	0.648	Seed Information Database	SI	Grossenbacher et al. (2017)	Herb	Engemann et al. (2016)
Asteraceae	Symphyotrichum	novae-angliae	0.6596	Seed Information Database	SI	Grossenbacher et al. (2017)	Herb	Engemann et al. (2016)
Asteraceae	Symphyotrichum	novi-belgii	0.466	Seed Information Database	SI	Grossenbacher et al. (2017)	Herb	Engemann et al. (2016)
Asteraceae	Symphyotrichum	patens	0.523	Seed Information Database	SI	Grossenbacher et al. (2017)	Herb	Engemann et al. (2016)
Asteraceae	Symphyotrichum	puniceum	0.2844	Seed Information Database	SI	Grossenbacher et al. (2017)	Herb	GBIF
Asteraceae	Symphyotrichum	shortii	0.9224	Seed Information Database	SI	Grossenbacher et al. (2017)	Herb	Engemann et al. (2016)
Asteraceae	Symphyotrichum	subulatum	0.1435	Seed Information Database	SC	Grossenbacher et al. (2017)	Herb	Engemann et al. (2016)
Asteraceae	Symphyotrichum	turbinellum	0.4716	Seed Information Database	SI	Grossenbacher et al. (2017)	Herb	GBIF
Asteraceae	Tagetes	patula	3.02	Seed Information Database	SC	Grossenbacher et al. (2017)	Herb	GBIF
Asteraceae	Taraxacum	aristum	0.6016	Seed Information Database	SC	Grossenbacher et al. (2017)	Herb	GBIF
Asteraceae	Taraxacum	bessarabicum	0.5635	Seed Information Database	SC	Grossenbacher et al. (2017)	Herb	GBIF
Asteraceae	Taraxacum	officinale	0.7	Seed Information Database	SC	Grossenbacher et al. (2017)	Herb	Engemann et al. (2016)
Asteraceae	Tephroseris	integrifolia	0.6159	Seed Information Database	SI	Grossenbacher et al. (2017)	Herb	GBIF
Asteraceae	Tephroseris	longifolia	0.5682	Seed Information Database	SI	Grossenbacher et al. (2017)	Herb	GBIF
Asteraceae	Tolpis	barbata	0.22	Seed Information Database	SC	Grossenbacher et al. (2017)	Herb	Engemann et al. (2016)
Asteraceae	Tolpis	crassiuscula	0.272	Seed Information Database	SI	Grossenbacher et al. (2017)	Herb	GBIF
Asteraceae	Townsendia	florifer	1.0756	Seed Information Database	SI	Grossenbacher et al. (2017)	Herb	Engemann et al. (2016)
Asteraceae	Townsendia	montana	0.5644	Seed Information Database	SI	Grossenbacher et al. (2017)	Herb	Engemann et al. (2016)
Asteraceae	Tragopogon	dubius	9	Seed Information Database	SC	Grossenbacher et al. (2017)	Herb	Engemann et al. (2016)
Asteraceae	Tragopogon	porrifolius	12.856	Seed Information Database	SC	Grossenbacher et al. (2017)	Herb	Engemann et al. (2016)
Asteraceae	Tragopogon	pratensis	5.3	Seed Information Database	SC	Grossenbacher et al. (2017)	Herb	Engemann et al. (2016)
Asteraceae	Tridax	procumbens	0.68	Seed Information Database	SC	Grossenbacher et al. (2017)	Herb	Engemann et al. (2016)
Asteraceae	Uropappus	lindleyi	1.5303	Seed Information Database	SC	Grossenbacher et al. (2017)	Herb	Engemann et al. (2016)
Asteraceae	Verbesina	helianthoides	3.5544	Seed Information Database	SI	Grossenbacher et al. (2017)	Herb	Engemann et al. (2016)
Asteraceae	Verbesina	virgata	0.9068	Seed Information Database	SC	Grossenbacher et al. (2017)	Shrub	Engemann et al. (2016)
Asteraceae	Xanthisma	spinulosum	0.7512	Seed Information Database	SI	Grossenbacher et al. (2017)	Herb	GBIF
Asteraceae	Xanthium	strumarium	54.9	Seed Information Database	SC	Grossenbacher et al. (2017)	Herb	Engemann et al. (2016)
Asteraceae	Zinnia	acerosa	1.3012	Seed Information Database	SI	Grossenbacher et al. (2017)	Herb	GBIF
Brassicaceae	Aethionema	arabicum	0.3429	Seed Information Database	SC	Grossenbacher et al. (2017)	Herb	GBIF
Brassicaceae	Aethionema	carneum	0.3214	Seed Information Database	SC	Grossenbacher et al. (2017)	Herb	GBIF
Brassicaceae	Aethionema	heterocarpum	0.5372	Seed Information Database	SC	Grossenbacher et al. (2017)	Herb	GBIF
Brassicaceae	Alliaria	petiolata	3.02	Seed Information Database	SC	Grossenbacher et al. (2017)	Herb	Engemann et al. (2016)
Brassicaceae	Alyssum	alyssoides	0.69	Seed Information Database	SC	Grossenbacher et al. (2017)	Herb	Engemann et al. (2016)
Brassicaceae	Alyssum	damascenum	0.794	Seed Information Database	SC	Grossenbacher et al. (2017)	Herb	Engemann et al. (2016)
Brassicaceae	Alyssum	desertorum	0.44	Seed Information Database	SC	Grossenbacher et al. (2017)	Herb	Engemann et al. (2016)
Brassicaceae	Alyssum	simplex	0.834	Seed Information Database	SC	Grossenbacher et al. (2017)	Herb	Engemann et al. (2016)
Brassicaceae	Arabidopsis	arenosa	0.11	Seed Information Database	SI	Grossenbacher et al. (2017)	Herb	Engemann et al. (2016)
Brassicaceae	Arabidopsis	halleri	0.145	Seed Information Database	SI	Grossenbacher et al. (2017)	Herb	Engemann et al. (2016)
Brassicaceae	Arabidopsis	thaliana	0.02	Seed Information Database	SC	Grossenbacher et al. (2017)	Herb	Engemann et al. (2016)
Brassicaceae	Arabis	auriculata	0.0732	Seed Information Database	SC	Grossenbacher et al. (2017)	Herb	Engemann et al. (2016)
Brassicaceae	Arabis	blepharophylla	0.472	Seed Information Database	SC	Grossenbacher et al. (2017)	Herb	Engemann et al. (2016)
Brassicaceae	Arabis	caucasica	0.26	Seed Information Database	SI	Grossenbacher et al. (2017)	Herb	Engemann et al. (2016)
Brassicaceae	Arabis	hirsuta	0.1451	Seed Information Database	SC	Grossenbacher et al. (2017)	Herb	Engemann et al. (2016)
Brassicaceae	Arabis	planisiliqua	0.1026	Seed Information Database	SC	Grossenbacher et al. (2017)	Herb	Engemann et al. (2016)
Brassicaceae	Arabis	sagittata	0.1	Seed Information Database	SC	Grossenbacher et al. (2017)	Herb	Engemann et al. (2016)
Brassicaceae	Arabis	scabra	0.274	Seed Information Database	SC	Grossenbacher et al. (2017)	Herb	Engemann et al. (2016)
Brassicaceae	Arabis	soyeri	0.291	Seed Information Database	SC	Grossenbacher et al. (2017)	Herb	Engemann et al. (2016)
Brassicaceae	Arabis	verna	0.196	Seed Information Database	SC	Grossenbacher et al. (2017)	Herb	GBIF
Brassicaceae	Athysanus	pusillus	0.175	Seed Information Database	SC	Grossenbacher et al. (2017)	Herb	Engemann et al. (2016)
Brassicaceae	Barbarea	verna	0.86	Seed Information Database	SC	Grossenbacher et al. (2017)	Herb	Engemann et al. (2016)
Brassicaceae	Barbarea	vulgaris	0.7	Seed Information Database	SI	Grossenbacher et al. (2017)	Herb	Engemann et al. (2016)
Brassicaceae	Biscutella	didyma	2.0868	Seed Information Database	SC	Grossenbacher et al. (2017)	Herb	Engemann et al. (2016)
Brassicaceae	Biscutella	laevigata	4.167	Seed Information Database	SI	Grossenbacher et al. (2017)	Herb	Engemann et al. (2016)
Brassicaceae	Biscutella	sempervirens	1.638	Seed Information Database	SI	Grossenbacher et al. (2017)	Herb	GBIF
Brassicaceae	Biscutella	valentina	1.81386	Seed Information Database	SI	Grossenbacher et al. (2017)	Herb	GBIF
Brassicaceae	Brassica	campestris	2	Seed Information Database	SI	Hatakeyama et al. (1998)	Herb	GBIF
Brassicaceae	Brassica	cretica	3.5733	Seed Information Database	SI	Edh et al. (2019)	Herb	GBIF
Brassicaceae	Brassica	elongata	0.8362	Seed Information Database	SI	Grossenbacher et al. (2017)	Herb	Engemann et al. (2016)
Brassicaceae	Brassica	fruticulosa	0.2848	Seed Information Database	SI	Grossenbacher et al. (2017)	Herb	Engemann et al. (2016)
Brassicaceae	Brassica	incana	4.8264	Seed Information Database	SI	Grossenbacher et al. (2017)	Herb	Engemann et al. (2016)
Brassicaceae	Brassica	insularis	3.4566	Seed Information Database	SI	Grossenbacher et al. (2017)	Herb	GBIF
Brassicaceae	Brassica	macrocarpa	4.652	Seed Information Database	SI	Grossenbacher et al. (2017)	Herb	GBIF
Brassicaceae	Brassica	nigra	0.8	Seed Information Database	SI	Kitashiba & Nasrallah (2014)	Herb	Engemann et al. (2016)
Brassicaceae	Brassica	oleracea	2.85	Seed Information Database	SI	Kitashiba & Nasrallah (2014)	Herb	Engemann et al. (2016)
Brassicaceae	Brassica	oxyrrhina	1.3984	Seed Information Database	SC	Grossenbacher et al. (2017)	Herb	GBIF
Brassicaceae	Brassica	repanda	1.3964	Seed Information Database	SI	Grossenbacher et al. (2017)	Herb	GBIF
Brassicaceae	Brassica	rupestris	7.0104	Seed Information Database	SI	Grossenbacher et al. (2017)	Herb	GBIF
Brassicaceae	Brassica	tournefortii	1.4	Seed Information Database	SC	Nishio & Hinata (1978)	Herb	Engemann et al. (2016)
Brassicaceae	Bunias	orientalis	24.7184	Seed Information Database	SC	Grossenbacher et al. (2017)	Herb	Engemann et al. (2016)
Brassicaceae	Cakile	arabica	8.36	Seed Information Database	SI	Grossenbacher et al. (2017)	Herb	GBIF
Brassicaceae	Cakile	edentula	9.1	Seed Information Database	SC	Grossenbacher et al. (2017)	Herb	Engemann et al. (2016)
Brassicaceae	Calepina	irregularis	2.57	Seed Information Database	SC	Grossenbacher et al. (2017)	Herb	Engemann et al. (2016)
Brassicaceae	Camelina	microcarpa	0.3	Seed Information Database	SC	Grossenbacher et al. (2017)	Herb	Engemann et al. (2016)
Brassicaceae	Camelina	sativa	1	Seed Information Database	SC	Grossenbacher et al. (2017)	Herb	Engemann et al. (2016)
Brassicaceae	Capsella	bursa-pastoris	0.1	Seed Information Database	SC	Grossenbacher et al. (2017)	Herb	Engemann et al. (2016)
Brassicaceae	Capsella	rubella	0.0877193	Seed Information Database	SC	Grossenbacher et al. (2017)	Herb	Engemann et al. (2016)
Brassicaceae	Cardamine	amara	0.36665	Seed Information Database	SI	Grossenbacher et al. (2017)	Herb	Engemann et al. (2016)
Brassicaceae	Cardamine	bellidifolia	0.168	Seed Information Database	SC	Grossenbacher et al. (2017)	Herb	Engemann et al. (2016)
Brassicaceae	Cardamine	bulbifera	43.5	Seed Information Database	SI	Grossenbacher et al. (2017)	Herb	Engemann et al. (2016)
Brassicaceae	Cardamine	concatenata	1.8624	Seed Information Database	SC	Grossenbacher et al. (2017)	Herb	Engemann et al. (2016)
Brassicaceae	Cardamine	flexuosa	0.18	Seed Information Database	SC	Grossenbacher et al. (2017)	Herb	Engemann et al. (2016)
Brassicaceae	Cardamine	glacialis	0.499	Seed Information Database	SC	Grossenbacher et al. (2017)	Herb	GBIF
Brassicaceae	Cardamine	heptaphylla	6.75	Seed Information Database	SI	Grossenbacher et al. (2017)	Herb	Engemann et al. (2016)
Brassicaceae	Cardamine	hirsuta	0.12	Seed Information Database	SC	Grossenbacher et al. (2017)	Herb	Engemann et al. (2016)
Brassicaceae	Cardamine	impatiens	0.1344	Seed Information Database	SC	Grossenbacher et al. (2017)	Herb	Engemann et al. (2016)
Brassicaceae	Cardamine	pratensis	0.370067	Seed Information Database	SI	Grossenbacher et al. (2017)	Herb	Engemann et al. (2016)
Brassicaceae	Carrichtera	annua	0.9	Seed Information Database	SC	Grossenbacher et al. (2017)	Herb	Engemann et al. (2016)
Brassicaceae	Clypeola	aspera	4.724	Seed Information Database	SC	Grossenbacher et al. (2017)	Herb	GBIF
Brassicaceae	Clypeola	jonthlaspi	0.9508	Seed Information Database	SC	Grossenbacher et al. (2017)	Herb	Engemann et al. (2016)
Brassicaceae	Cochlearia	danica	0.231	Seed Information Database	SC	Grossenbacher et al. (2017)	Herb	Engemann et al. (2016)
Brassicaceae	Cochlearia	officinalis	0.609667	Seed Information Database	SI	Nordal & Lanne (1990)	Herb	Engemann et al. (2016)
Brassicaceae	Cochlearia	pyrenaica	1.09	Seed Information Database	SC	Grossenbacher et al. (2017)	Herb	Engemann et al. (2016)
Brassicaceae	Coincya	wrightii	1.348	Seed Information Database	SI	Grossenbacher et al. (2017)	Herb	Engemann et al. (2016)
Brassicaceae	Conringia	orientalis	2.4	Seed Information Database	SC	Grossenbacher et al. (2017)	Herb	Engemann et al. (2016)
Brassicaceae	Crambe	hispanica	6.7	Seed Information Database	SC	Grossenbacher et al. (2017)	Herb	Engemann et al. (2016)
Brassicaceae	Crambe	tatarica	30	Seed Information Database	SI	Grossenbacher et al. (2017)	Herb	GBIF
Brassicaceae	Descurainia	pinnata	0.1045	Seed Information Database	SC	Grossenbacher et al. (2017)	Herb	Engemann et al. (2016)
Brassicaceae	Descurainia	richardsonii	0.108	Seed Information Database	SC	Grossenbacher et al. (2017)	Herb	GBIF
Brassicaceae	Descurainia	sophia	0.1	Seed Information Database	SC	Grossenbacher et al. (2017)	Herb	Engemann et al. (2016)
Brassicaceae	Diplotaxis	catholica	0.2	Seed Information Database	SI	Grossenbacher et al. (2017)	Herb	Engemann et al. (2016)
Brassicaceae	Diplotaxis	erucoides	0.2	Seed Information Database	SI	Grossenbacher et al. (2017)	Herb	Engemann et al. (2016)
Brassicaceae	Diplotaxis	harra	0.09282	Seed Information Database	SI	Grossenbacher et al. (2017)	Herb	Engemann et al. (2016)
Brassicaceae	Diplotaxis	muralis	0.2378	Seed Information Database	SC	Grossenbacher et al. (2017)	Herb	Engemann et al. (2016)
Brassicaceae	Diplotaxis	siifolia	0.3	Seed Information Database	SI	Batra et al. (1990)	Herb	Engemann et al. (2016)
Brassicaceae	Diplotaxis	tenuifolia	0.22	Seed Information Database	SI	Salisbury et al. (2017)	Herb	Engemann et al. (2016)
Brassicaceae	Diplotaxis	viminea	0.388	Seed Information Database	SC	Grossenbacher et al. (2017)	Herb	Engemann et al. (2016)
Brassicaceae	Draba	aizoides	0.248	Seed Information Database	SC	Grossenbacher et al. (2017)	Herb	Engemann et al. (2016)
Brassicaceae	Draba	cinerea	0.0802	Seed Information Database	SC	Grossenbacher et al. (2017)	Herb	Engemann et al. (2016)
Brassicaceae	Draba	funiculosa	0.1904	Seed Information Database	SC	Grossenbacher et al. (2017)	Herb	GBIF
Brassicaceae	Draba	incana	0.126	Seed Information Database	SC	Grossenbacher et al. (2017)	Herb	Engemann et al. (2016)
Brassicaceae	Draba	incerta	0.066	Seed Information Database	SC	Grossenbacher et al. (2017)	Herb	Engemann et al. (2016)
Brassicaceae	Draba	muralis	0.04	Seed Information Database	SC	Grossenbacher et al. (2017)	Herb	Engemann et al. (2016)
Brassicaceae	Draba	nemorosa	0.04	Seed Information Database	SC	Grossenbacher et al. (2017)	Herb	Engemann et al. (2016)
Brassicaceae	Draba	norvegica	0.1272	Seed Information Database	SC	Grossenbacher et al. (2017)	Herb	Engemann et al. (2016)
Brassicaceae	Draba	oxycarpa	0.4104	Seed Information Database	SC	Grossenbacher et al. (2017)	Herb	Engemann et al. (2016)
Brassicaceae	Draba	reptans	0.037	Seed Information Database	SC	Grossenbacher et al. (2017)	Herb	Engemann et al. (2016)
Brassicaceae	Draba	verna	0.024	Seed Information Database	SC	Grossenbacher et al. (2017)	Herb	Engemann et al. (2016)
Brassicaceae	Enarthrocarpus	arcuatus	1.05	Seed Information Database	SI	Grossenbacher et al. (2017)	Herb	GBIF
Brassicaceae	Eruca	vesicaria	1	Seed Information Database	SI	Grossenbacher et al. (2017)	Herb	Engemann et al. (2016)
Brassicaceae	Erucaria	hispanica	0.3	Seed Information Database	SI	Grossenbacher et al. (2017)	Herb	Engemann et al. (2016)
Brassicaceae	Erucaria	pinnata	0.6652	Seed Information Database	SC	Grossenbacher et al. (2017)	Herb	Engemann et al. (2016)
Brassicaceae	Erucaria	rostrata	0.26	Seed Information Database	SI	Grossenbacher et al. (2017)	Herb	Engemann et al. (2016)
Brassicaceae	Erucastrum	nasturtiifolium	0.3386	Seed Information Database	SI	Grossenbacher et al. (2017)	Herb	Engemann et al. (2016)
Brassicaceae	Erucastrum	virgatum	0.6656	Seed Information Database	SI	Grossenbacher et al. (2017)	Herb	Engemann et al. (2016)
Brassicaceae	Erysimum	asperum	0.45	Seed Information Database	SI	Grossenbacher et al. (2017)	Herb	Engemann et al. (2016)
Brassicaceae	Erysimum	capitatum	1.01267	Seed Information Database	SI	Grossenbacher et al. (2017)	Herb	Engemann et al. (2016)
Brassicaceae	Erysimum	cheiranthoides	0.2	Seed Information Database	SC	Grossenbacher et al. (2017)	Herb	Engemann et al. (2016)
Brassicaceae	Erysimum	cheiri	1.4	Seed Information Database	SI	Bateman (1956)	Herb	Engemann et al. (2016)
Brassicaceae	Erysimum	insulare	1.688	Seed Information Database	SI	Grossenbacher et al. (2017)	Herb	Engemann et al. (2016)
Brassicaceae	Erysimum	linifolium	0.324	Seed Information Database	SI	Grossenbacher et al. (2017)	Herb	GBIF
Brassicaceae	Erysimum	menziesii	1.145	Seed Information Database	SC	Grossenbacher et al. (2017)	Herb	Engemann et al. (2016)
Brassicaceae	Erysimum	repandum	0.26	Seed Information Database	SC	Grossenbacher et al. (2017)	Herb	Engemann et al. (2016)
Brassicaceae	Heliophila	coronopifolia	0.9285	Seed Information Database	SC	Grossenbacher et al. (2017)	Herb	Engemann et al. (2016)
Brassicaceae	Hesperis	matronalis	2.0429	Seed Information Database	SC	Grossenbacher et al. (2017)	Herb	Engemann et al. (2016)
Brassicaceae	Hesperis	tristis	2.61	Seed Information Database	SI	Grossenbacher et al. (2017)	Herb	GBIF
Brassicaceae	Hornungia	petraea	0.1528	Seed Information Database	SC	Grossenbacher et al. (2017)	Herb	Engemann et al. (2016)
Brassicaceae	Iberis	odorata	1.637	Seed Information Database	SC	Grossenbacher et al. (2017)	Herb	GBIF
Brassicaceae	Iberis	sempervirens	2.47	Seed Information Database	SI	Grossenbacher et al. (2017)	Shrub	Engemann et al. (2016)
Brassicaceae	Iberis	umbellata	0.8	Seed Information Database	SC	Grossenbacher et al. (2017)	Herb	Engemann et al. (2016)
Brassicaceae	Lepidium	campestre	2.313	Seed Information Database	SC	Grossenbacher et al. (2017)	Herb	Engemann et al. (2016)
Brassicaceae	Lepidium	densiflorum	0.8	Seed Information Database	SC	Grossenbacher et al. (2017)	Herb	Engemann et al. (2016)
Brassicaceae	Lepidium	draba	1.8	Seed Information Database	SI	Grossenbacher et al. (2017)	Herb	GBIF
Brassicaceae	Lepidium	fremontii	0.374	Seed Information Database	SI	Grossenbacher et al. (2017)	Shrub	Engemann et al. (2016)
Brassicaceae	Lepidium	latifolium	0.1	Seed Information Database	SC	Grossenbacher et al. (2017)	Herb	Engemann et al. (2016)
Brassicaceae	Lepidium	montanum	0.5512	Seed Information Database	SI	Grossenbacher et al. (2017)	Herb	GBIF
Brassicaceae	Lepidium	perfoliatum	0.9	Seed Information Database	SC	Grossenbacher et al. (2017)	Herb	Engemann et al. (2016)
Brassicaceae	Lepidium	pseudohyssopifolium	0.27	Seed Information Database	SC	Grossenbacher et al. (2017)	Herb	GBIF
Brassicaceae	Lepidium	ruderale	0.2894	Seed Information Database	SC	Grossenbacher et al. (2017)	Herb	Engemann et al. (2016)
Brassicaceae	Lepidium	spinosum	1.45	Seed Information Database	SC	Grossenbacher et al. (2017)	Herb	GBIF
Brassicaceae	Malcolmia	africana	0.3	Seed Information Database	SC	Grossenbacher et al. (2017)	Herb	GBIF
Brassicaceae	Matthiola	incana	1.5222	Seed Information Database	SC	Grossenbacher et al. (2017)	Herb	GBIF
Brassicaceae	Matthiola	longipetala	0.197	Seed Information Database	SI	Grossenbacher et al. (2017)	Herb	Engemann et al. (2016)
Brassicaceae	Matthiola	parviflora	0.22	Seed Information Database	SI	Grossenbacher et al. (2017)	Herb	Engemann et al. (2016)
Brassicaceae	Matthiola	tricuspidata	0.4924	Seed Information Database	SI	Grossenbacher et al. (2017)	Herb	GBIF
Brassicaceae	Moricandia	arvensis	0.761	Seed Information Database	SI	Grossenbacher et al. (2017)	Herb	Engemann et al. (2016)
Brassicaceae	Myagrum	perfoliatum	17.0462	Seed Information Database	SC	Grossenbacher et al. (2017)	Herb	Engemann et al. (2016)
Brassicaceae	Nasturtium	officinale	0.19	Seed Information Database	SC	Grossenbacher et al. (2017)	Herb	Engemann et al. (2016)
Brassicaceae	Neslia	paniculata	3.1855	Seed Information Database	SC	Grossenbacher et al. (2017)	Herb	Engemann et al. (2016)
Brassicaceae	Notoceras	bicorne	0.364	Seed Information Database	SC	Grossenbacher et al. (2017)	Herb	GBIF
Brassicaceae	Pachycladon	novae-zelandiae	0.36	Seed Information Database	SC	Grossenbacher et al. (2017)	Herb	GBIF
Brassicaceae	Parrya	nudicaulis	3.904	Seed Information Database	SC	Grossenbacher et al. (2017)	Herb	Engemann et al. (2016)
Brassicaceae	Physaria	rollinsii	1.6592	Seed Information Database	SI	Grossenbacher et al. (2017)	Herb	Engemann et al. (2016)
Brassicaceae	Pringlea	antiscorbutica	3.09552	Seed Information Database	SC	Grossenbacher et al. (2017)	Herb	GBIF
Brassicaceae	Raphanus	raphanistrum	29.15	Seed Information Database	SI	Grossenbacher et al. (2017)	Herb	Engemann et al. (2016)
Brassicaceae	Rapistrum	rugosum	1.8	Seed Information Database	SI	Grossenbacher et al. (2017)	Herb	Engemann et al. (2016)
Brassicaceae	Rorippa	amphibia	0.088	Seed Information Database	SI	Grossenbacher et al. (2017)	Herb	Engemann et al. (2016)
Brassicaceae	Rorippa	austriaca	0.0568	Seed Information Database	SI	Grossenbacher et al. (2017)	Herb	Engemann et al. (2016)
Brassicaceae	Rorippa	palustris	0.0869	Seed Information Database	SC	Grossenbacher et al. (2017)	Herb	Engemann et al. (2016)
Brassicaceae	Rorippa	sylvestris	0.194	Seed Information Database	SI	Grossenbacher et al. (2017)	Herb	Engemann et al. (2016)
Brassicaceae	Sinapis	arvensis	1.7	Seed Information Database	SI	Grossenbacher et al. (2017)	Herb	Engemann et al. (2016)
Brassicaceae	Sisymbrium	altissimum	0.2	Seed Information Database	SC	Grossenbacher et al. (2017)	Herb	Engemann et al. (2016)
Brassicaceae	Sisymbrium	irio	0.1	Seed Information Database	SC	Grossenbacher et al. (2017)	Herb	Engemann et al. (2016)
Brassicaceae	Sisymbrium	loeselii	0.14	Seed Information Database	SC	Grossenbacher et al. (2017)	Herb	Engemann et al. (2016)
Brassicaceae	Sisymbrium	officinale	0.32	Seed Information Database	SC	Grossenbacher et al. (2017)	Herb	Engemann et al. (2016)
Brassicaceae	Sisymbrium	orientale	0.243	Seed Information Database	SC	Grossenbacher et al. (2017)	Herb	Engemann et al. (2016)
Brassicaceae	Stanleya	pinnata	1.336	Seed Information Database	SC	Grossenbacher et al. (2017)	Herb	Engemann et al. (2016)
Brassicaceae	Streptanthus	tortuosus	0.618	Seed Information Database	SC	Grossenbacher et al. (2017)	Herb	Engemann et al. (2016)
Brassicaceae	Subularia	aquatica	0.1214	Seed Information Database	SC	Grossenbacher et al. (2017)	Herb	Engemann et al. (2016)
Brassicaceae	Teesdalia	nudicaulis	0.293	Seed Information Database	SC	Grossenbacher et al. (2017)	Herb	Engemann et al. (2016)
Brassicaceae	Thlaspi	arvense	1	Seed Information Database	SC	Grossenbacher et al. (2017)	Herb	Engemann et al. (2016)
Brassicaceae	Turritis	glabra	0.0506	Seed Information Database	SC	Grossenbacher et al. (2017)	Herb	Engemann et al. (2016)
Solanaceae	Acnistus	arborescens	0.6328	Seed Information Database	SC	Goldberg et al. (2010)	Tree	GBIF
Solanaceae	Atropa	belladonna	0.83	Seed Information Database	SC	Goldberg et al. (2010)	Herb	GBIF
Solanaceae	Capsicum	annuum	3.3111	Seed Information Database	SC	Goldberg et al. (2010)	Herb	GBIF
Solanaceae	Capsicum	frutescens	5	Seed Information Database	SC	Goldberg et al. (2010)	Herb	GBIF
Solanaceae	Cestrum	aurantiacum	4.303	Seed Information Database	SC	Grossenbacher et al. (2017)	Shrub	Engemann et al. (2016)
Solanaceae	Cestrum	fasciculatum	1.9132	Seed Information Database	SC	Grossenbacher et al. (2017)	Shrub	Engemann et al. (2016)
Solanaceae	Cestrum	nocturnum	3.236	Seed Information Database	SC	Grossenbacher et al. (2017)	Shrub	Engemann et al. (2016)
Solanaceae	Datura	discolor	6.8	Seed Information Database	SC	Grossenbacher et al. (2017)	Herb	Engemann et al. (2016)
Solanaceae	Datura	innoxia	11.32	Seed Information Database	SC	Goldberg et al. (2010)	Herb	GBIF
Solanaceae	Datura	inoxia	33.4	Seed Information Database	SC	Goldberg et al. (2010)	Herb	Engemann et al. (2016)
Solanaceae	Datura	leichhardtii	6.5732	Seed Information Database	SC	Goldberg et al. (2010)	Herb	GBIF
Solanaceae	Datura	metel	15.8	Seed Information Database	SC	Goldberg et al. (2010)	Shrub	Engemann et al. (2016)
Solanaceae	Datura	quercifolia	7.1	Seed Information Database	SC	Grossenbacher et al. (2017)	Herb	Engemann et al. (2016)
Solanaceae	Datura	stramonium	8.1	Seed Information Database	SC	Goldberg et al. (2010)	Herb	GBIF
Solanaceae	Datura	wrightii	37.5	Seed Information Database	SC	Grossenbacher et al. (2017)	Herb	GBIF
Solanaceae	Hyoscyamus	albus	0.5164	Seed Information Database	SC	Goldberg et al. (2010)	Herb	Engemann et al. (2016)
Solanaceae	Hyoscyamus	muticus	0.5176	Seed Information Database	SC	Goldberg et al. (2010)	Herb	GBIF
Solanaceae	Hyoscyamus	niger	0.6	Seed Information Database	SC	Goldberg et al. (2010)	Herb	Engemann et al. (2016)
Solanaceae	Lycium	andersonii	1.8942	Seed Information Database	SI	Goldberg et al. (2010)	Shrub	Engemann et al. (2016)
Solanaceae	Lycium	brevipes	0.569	Seed Information Database	SI	Grossenbacher et al. (2017)	Shrub	Engemann et al. (2016)
Solanaceae	Lycium	californicum	3.804	Seed Information Database	SI	Grossenbacher et al. (2017)	Shrub	Engemann et al. (2016)
Solanaceae	Lycium	chinense	2.652	Seed Information Database	SI	Grossenbacher et al. (2017)	Shrub	Engemann et al. (2016)
Solanaceae	Lycium	cinereum	1.9848	Seed Information Database	SI	Goldberg et al. (2010)	Shrub	GBIF
Solanaceae	Lycium	cooperi	2.557	Seed Information Database	SI	Grossenbacher et al. (2017)	Shrub	Engemann et al. (2016)
Solanaceae	Lycium	ferocissimum	2.536	Seed Information Database	SI	Goldberg et al. (2010)	Shrub	Engemann et al. (2016)
Solanaceae	Mandragora	officinarum	11.7	Seed Information Database	SI	Goldberg et al. (2010)	Herb	GBIF
Solanaceae	Nicotiana	alata	0.1	Seed Information Database	SI	Goldberg et al. (2010)	Herb	Engemann et al. (2016)
Solanaceae	Nicotiana	attenuata	0.135	Seed Information Database	SC	Goldberg et al. (2010)	Herb	GBIF
Solanaceae	Nicotiana	benthamiana	0.0512	Seed Information Database	SC	Goldberg et al. (2010)	Herb	GBIF
Solanaceae	Nicotiana	corymbosa	0.138	Seed Information Database	SC	Goldberg et al. (2010)	Herb	GBIF
Solanaceae	Nicotiana	excelsior	0.1408	Seed Information Database	SC	Goldberg et al. (2010)	Herb	GBIF
Solanaceae	Nicotiana	forsteri	0.0708	Seed Information Database	SC	Grossenbacher et al. (2017)	Herb	GBIF
Solanaceae	Nicotiana	glutinosa	0.0424	Seed Information Database	SC	Goldberg et al. (2010)	Herb	Engemann et al. (2016)
Solanaceae	Nicotiana	goodspeedii	0.0899	Seed Information Database	SC	Goldberg et al. (2010)	Herb	GBIF
Solanaceae	Nicotiana	gossei	0.0784	Seed Information Database	SC	Goldberg et al. (2010)	Herb	GBIF
Solanaceae	Nicotiana	maritima	0.166	Seed Information Database	SC	Goldberg et al. (2010)	Herb	GBIF
Solanaceae	Nicotiana	megalosiphon	0.3114	Seed Information Database	SC	Goldberg et al. (2010)	Herb	GBIF
Solanaceae	Nicotiana	obtusifolia	0.07	Seed Information Database	SC	Goldberg et al. (2010)	Herb	GBIF
Solanaceae	Nicotiana	occidentalis	0.1023	Seed Information Database	SC	Goldberg et al. (2010)	Herb	GBIF
Solanaceae	Nicotiana	plumbaginifolia	0.0224	Seed Information Database	SC	Goldberg et al. (2010)	Herb	Engemann et al. (2016)
Solanaceae	Nicotiana	quadrivalvis	0.114	Seed Information Database	SC	Grossenbacher et al. (2017)	Herb	Engemann et al. (2016)
Solanaceae	Nicotiana	repanda	0.0552	Seed Information Database	SC	Goldberg et al. (2010)	Herb	Engemann et al. (2016)
Solanaceae	Nicotiana	rosulata	0.14006	Seed Information Database	SC	Goldberg et al. (2010)	Herb	GBIF
Solanaceae	Nicotiana	simulans	0.1028	Seed Information Database	SC	Goldberg et al. (2010)	Herb	GBIF
Solanaceae	Nicotiana	solanifolia	0.0876	Seed Information Database	SC	Goldberg et al. (2010)	Herb	GBIF
Solanaceae	Nicotiana	suaveolens	0.148223	Seed Information Database	SC	Goldberg et al. (2010)	Herb	GBIF
Solanaceae	Nicotiana	umbratica	0.02	Seed Information Database	SC	Goldberg et al. (2010)	Herb	GBIF
Solanaceae	Nicotiana	undulata	0.202	Seed Information Database	SC	Goldberg et al. (2010)	Herb	GBIF
Solanaceae	Nicotiana	velutina	0.103	Seed Information Database	SC	Goldberg et al. (2010)	Herb	GBIF
Solanaceae	Nolana	acuminata	1.3164	Seed Information Database	SI	Goldberg et al. (2010)	Herb	GBIF
Solanaceae	Nolana	rostrata	44.03	Seed Information Database	SI	Goldberg et al. (2010)	Herb	GBIF
Solanaceae	Petunia	altiplana	0.2	Morokawa et al. (2005)	SI	Morokawa et al. (2005)	Herb	Stehmann et al. (2009)
Solanaceae	Petunia	bajeensis	0.09	Morokawa et al. (2005)	SI	Morokawa et al. (2005)	Herb	Stehmann et al. (2009)
Solanaceae	Petunia	exserta	0.042	Seed Information Database	SC	Morokawa et al. (2005)	Herb	Stehmann et al. (2009)
Solanaceae	Petunia	guarapuavensis	0.099	Morokawa et al. (2005)	SI	Morokawa et al. (2005)	Herb	Stehmann et al. (2009)
Solanaceae	Petunia	inflata	0.073	Morokawa et al. (2005)	SI	Morokawa et al. (2005)	Herb	Stehmann et al. (2009)
Solanaceae	Petunia	integrifolia	0.125	Morokawa et al. (2005)	SI	Morokawa et al. (2005)	Herb	Stehmann et al. (2009)
Solanaceae	Petunia	interior	0.132	Morokawa et al. (2005)	SI	Morokawa et al. (2005)	Herb	Stehmann et al. (2009)
Solanaceae	Petunia	littoralis	0.126	Morokawa et al. (2005)	SI	Morokawa et al. (2005)	Herb	Stehmann et al. (2009)
Solanaceae	Petunia	mantiqueirensis	0.171	Morokawa et al. (2005)	SI	Morokawa et al. (2005)	Herb	Stehmann et al. (2009)
Solanaceae	Petunia	occidentalis	0.028	Morokawa et al. (2005)	SC	Morokawa et al. (2005)	Herb	Stehmann et al. (2009)
Solanaceae	Petunia	riograndensis	0.211	Morokawa et al. (2005)	SI	Morokawa et al. (2005)	Herb	Stehmann et al. (2009)
Solanaceae	Petunia	saxicola	0.077	Morokawa et al. (2005)	SI	Morokawa et al. (2005)	Herb	Stehmann et al. (2009)
Solanaceae	Petunia	scheideana	0.23	Morokawa et al. (2005)	SI	Morokawa et al. (2005)	Herb	Stehmann et al. (2009)
Solanaceae	Physalis	angulata	1.122	Seed Information Database	SC	Goldberg et al. (2010)	Herb	Engemann et al. (2016)
Solanaceae	Physalis	cinerascens	1.1516	Seed Information Database	SI	Goldberg et al. (2010)	Herb	Engemann et al. (2016)
Solanaceae	Physalis	crassifolia	0.79152	Seed Information Database	SI	Goldberg et al. (2010)	Herb	Engemann et al. (2016)
Solanaceae	Physalis	heterophylla	2.023	Seed Information Database	SC	Goldberg et al. (2010)	Herb	Engemann et al. (2016)
Solanaceae	Physalis	longifolia	0.97	Seed Information Database	SI	Goldberg et al. (2010)	Herb	Engemann et al. (2016)
Solanaceae	Physalis	philadelphica	1.529	Seed Information Database	SI	Goldberg et al. (2010)	Herb	Engemann et al. (2016)
Solanaceae	Physalis	pruinosa	0.82	Seed Information Database	SC	Goldberg et al. (2010)	Herb	Engemann et al. (2016)
Solanaceae	Physalis	pubescens	0.636	Seed Information Database	SC	Goldberg et al. (2010)	Herb	Engemann et al. (2016)
Solanaceae	Physalis	pumila	1.5284	Seed Information Database	SI	Grossenbacher et al. (2017)	Herb	Engemann et al. (2016)
Solanaceae	Physalis	virginiana	1.53	Seed Information Database	SI	Grossenbacher et al. (2017)	Herb	Engemann et al. (2016)
Solanaceae	Physalis	viscosa	0.445	Seed Information Database	SI	Goldberg et al. (2010)	Herb	Engemann et al. (2016)
Solanaceae	Schizanthus	alpestris	0.436	Seed Information Database	SC	Grossenbacher et al. (2017)	Herb	GBIF
Solanaceae	Schizanthus	candidus	0.5482	Seed Information Database	SC	Grossenbacher et al. (2017)	Herb	GBIF
Solanaceae	Schizanthus	grahamii	1.2261	Seed Information Database	SC	Grossenbacher et al. (2017)	Herb	GBIF
Solanaceae	Schizanthus	integrifolius	1.3724	Seed Information Database	SC	Grossenbacher et al. (2017)	Herb	GBIF
Solanaceae	Schizanthus	lacteus	0.9068	Seed Information Database	SC	Grossenbacher et al. (2017)	Herb	GBIF
Solanaceae	Schizanthus	litoralis	0.4924	Seed Information Database	SC	Grossenbacher et al. (2017)	Herb	GBIF
Solanaceae	Schizanthus	pinnatus	0.489	Seed Information Database	SC	Grossenbacher et al. (2017)	Herb	GBIF
Solanaceae	Solanum	aculeastrum	7.64	Seed Information Database	SC	Goldberg et al. (2010)	Shrub	GBIF
Solanaceae	Solanum	aculeatissimum	3.0663	Seed Information Database	SC	Goldberg et al. (2010)	Herb	GBIF
Solanaceae	Solanum	aethiopicum	2.7	Seed Information Database	SC	Goldberg et al. (2010)	Herb	GBIF
Solanaceae	Solanum	americanum	0.51	Seed Information Database	SC	Goldberg et al. (2010)	Herb	GBIF
Solanaceae	Solanum	anguivi	1.84	Seed Information Database	SC	Goldberg et al. (2010)	Shrub	GBIF
Solanaceae	Solanum	anomalum	1.6	Seed Information Database	SC	Grossenbacher et al. (2017)	Herb	GBIF
Solanaceae	Solanum	aviculare	0.8	Seed Information Database	SC	Goldberg et al. (2010)	Herb	GBIF
Solanaceae	Solanum	campanulatum	1.2596	Seed Information Database	SC	Goldberg et al. (2010)	Herb	GBIF
Solanaceae	Solanum	capense	2.6705	Seed Information Database	SC	Grossenbacher et al. (2017)	Shrub	GBIF
Solanaceae	Solanum	capsiciforme	1.212	Seed Information Database	SC	Grossenbacher et al. (2017)	Herb	GBIF
Solanaceae	Solanum	capsicoides	2.3	Seed Information Database	SC	Goldberg et al. (2010)	Shrub	GBIF
Solanaceae	Solanum	carolinense	2.4452	Seed Information Database	SI	Goldberg et al. (2010)	Shrub	GBIF
Solanaceae	Solanum	chenopodinum	5.47719	Seed Information Database	SC	Grossenbacher et al. (2017)	Shrub	GBIF
Solanaceae	Solanum	chippendalei	4.436	Seed Information Database	SI	Goldberg et al. (2010)	Shrub	GBIF
Solanaceae	Solanum	cinereum	2.537	Seed Information Database	SC	Goldberg et al. (2010)	Shrub	GBIF
Solanaceae	Solanum	clarkiae	2.7945	Seed Information Database	SC	Goldberg et al. (2010)	Shrub	GBIF
Solanaceae	Solanum	cleistogamum	0.694	Seed Information Database	SC	Goldberg et al. (2010)	Herb	GBIF
Solanaceae	Solanum	crinitum	5.5108	Seed Information Database	SC	Goldberg et al. (2010)	Shrub	GBIF
Solanaceae	Solanum	crispum	2.921	Seed Information Database	SI	Goldberg et al. (2010)	Shrub	GBIF
Solanaceae	Solanum	dasyphyllum	3.21	Seed Information Database	SC	Goldberg et al. (2010)	Herb	GBIF
Solanaceae	Solanum	dimidiatum	8.41	Seed Information Database	SI	Grossenbacher et al. (2017)	Herb	Engemann et al. (2016)
Solanaceae	Solanum	ditrichum	0.973154	Seed Information Database	SC	Grossenbacher et al. (2017)	Herb	GBIF
Solanaceae	Solanum	diversiflorum	3.46232	Seed Information Database	SI	Goldberg et al. (2010)	Herb	GBIF
Solanaceae	Solanum	dulcamara	26	Seed Information Database	SC	Goldberg et al. (2010)	Vine	GBIF
Solanaceae	Solanum	echinatum	0.9196	Seed Information Database	SC	Goldberg et al. (2010)	Herb	GBIF
Solanaceae	Solanum	erianthum	0.638	Seed Information Database	SC	Goldberg et al. (2010)	Shrub	GBIF
Solanaceae	Solanum	giganteum	2.695	Seed Information Database	SC	Goldberg et al. (2010)	Shrub	GBIF
Solanaceae	Solanum	hindsianum	4.014	Seed Information Database	SI	Goldberg et al. (2010)	Herb	GBIF
Solanaceae	Solanum	incanum	3.8	Seed Information Database	SC	Goldberg et al. (2010)	Shrub	GBIF
Solanaceae	Solanum	laciniatum	2	Seed Information Database	SC	Goldberg et al. (2010)	Shrub	GBIF
Solanaceae	Solanum	linnaeanum	4.86	Seed Information Database	SC	Goldberg et al. (2010)	Shrub	GBIF
Solanaceae	Solanum	macrocarpon	3.3	Seed Information Database	SC	Goldberg et al. (2010)	Shrub	GBIF
Solanaceae	Solanum	mammosum	9.34219	Seed Information Database	SC	Goldberg et al. (2010)	Shrub	GBIF
Solanaceae	Solanum	marginatum	3.0016	Seed Information Database	SC	Goldberg et al. (2010)	Shrub	GBIF
Solanaceae	Solanum	mauritianum	1.15	Seed Information Database	SC	Goldberg et al. (2010)	Shrub	GBIF
Solanaceae	Solanum	myriacanthum	4.162	Seed Information Database	SC	Goldberg et al. (2010)	Shrub	GBIF
Solanaceae	Solanum	nemophilum	0.8624	Seed Information Database	SC	Goldberg et al. (2010)	Shrub	GBIF
Solanaceae	Solanum	nigrum	0.7405	Seed Information Database	SC	Goldberg et al. (2010)	Herb	GBIF
Solanaceae	Solanum	opacum	0.53	Seed Information Database	SC	Goldberg et al. (2010)	Herb	GBIF
Solanaceae	Solanum	prinophyllum	0.8544	Seed Information Database	SC	Goldberg et al. (2010)	Herb	GBIF
Solanaceae	Solanum	pseudocapsicum	3	Seed Information Database	SC	Goldberg et al. (2010)	Shrub	GBIF
Solanaceae	Solanum	quitoense	1.8	Seed Information Database	SC	Goldberg et al. (2010)	Shrub	GBIF
Solanaceae	Solanum	repandum	1.79016	Seed Information Database	SC	Goldberg et al. (2010)	Shrub	GBIF
Solanaceae	Solanum	retroflexum	1.1178	Seed Information Database	SC	Goldberg et al. (2010)	Herb	GBIF
Solanaceae	Solanum	rostratum	2.63	Seed Information Database	SC	Goldberg et al. (2010)	Herb	GBIF
Solanaceae	Solanum	seaforthianum	1.97	Seed Information Database	SC	Goldberg et al. (2010)	Shrub	GBIF
Solanaceae	Solanum	simile	1.636	Seed Information Database	SC	Grossenbacher et al. (2017)	Shrub	GBIF
Solanaceae	Solanum	sitiens	2.4076	Seed Information Database	SI	Goldberg et al. (2010)	Herb	GBIF
Solanaceae	Solanum	stenophyllidium	0.954	Seed Information Database	SI	Goldberg et al. (2010)	Herb	GBIF
Solanaceae	Solanum	supinum	3.6626	Seed Information Database	SC	Grossenbacher et al. (2017)	Herb	GBIF
Solanaceae	Solanum	terminale	1.306	Seed Information Database	SC	Goldberg et al. (2010)	Shrub	GBIF
Solanaceae	Solanum	tomentosum	3.3412	Seed Information Database	SC	Goldberg et al. (2010)	Shrub	GBIF
Solanaceae	Solanum	torvum	1	Seed Information Database	SC	Grossenbacher et al. (2017)	Shrub	Engemann et al. (2016)
Solanaceae	Solanum	triflorum	1	Seed Information Database	SC	Goldberg et al. (2010)	Herb	GBIF
Solanaceae	Solanum	trisectum	5.5299	Seed Information Database	SC	Goldberg et al. (2010)	Herb	GBIF
Solanaceae	Solanum	vescum	1.90756	Seed Information Database	SC	Grossenbacher et al. (2017)	Shrub	GBIF
Solanaceae	Solanum	viarum	2.31	Seed Information Database	SC	Goldberg et al. (2010)	Shrub	GBIF
Solanaceae	Solanum	vicinum	0.678	Seed Information Database	SC	Grossenbacher et al. (2017)	Shrub	GBIF
Solanaceae	Solanum	villosum	0.85375	Seed Information Database	SC	Goldberg et al. (2010)	Herb	GBIF
Solanaceae	Solanum	virginianum	2.01	Seed Information Database	SC	Goldberg et al. (2010)	Herb	GBIF
Solanaceae	Solanum	wallacei	0.647	Seed Information Database	SC	Goldberg et al. (2010)	Herb	GBIF
Solanaceae	Withania	somnifera	1.3	Seed Information Database	SC	Goldberg et al. (2010)	Shrub	GBIF
*SC: self-compatible, SI: self-incompatible.
References:
Andersson (2001) J Heredity 92: 409_414
Bateman (1956) Heredity 10: 257_261
Batra et al. (1990) Theor Appl Genet 80: 537_541
Castro et al. (2011) Evol Ecol 25: 795_814
Edh et al. (2019) Genetics 181: 985-995
Engemann et al. (2016) Ecology 97: 3243-3243
Goldberg et al.(2010) 330: 493-495
Grossenbacher et al. (2017) New Phytol 215: 469-478
Hatakeyama et al. (1998) Heredity 80: 241_247
Imrie & Knowles (1971) Crop Sci 11: 6-9
Kitashiba & Nasrallah (2014) Breed Sci. 64: 23_37
McPherson et al. (2004) Can J Plant Sci 84: 923-934
Morokawa et al. (2005) Engei-gakkai-zasshi 74, 495 (in Japanese)
Nishio & Hinata (1978) Japan J Genet 53: 27-33
Nordal & Laane (1990) Sommerfeltia 11:147-158
Salisbury et al. (2017) PLoS One. 12: e0174176
Stehmann et al. (2009) In "Petunia" ed. Gerats &Strommer (Springer).
Vijverberg et al. (1999) Amer J Bot 86: 1448_1463
